# Supplementary material for: Variation in Treatment Patterns of Patients with Early-Onset Gastric Cancer
Source: Cancers (Basel). 2022 Jul 26;14(15):3633. doi: 10.3390/cancers14153633 (PMC9332417; doi:10.3390/cancers14153633)
Supplement: Supplementary file 1 [file cancers-14-03633-s001.zip]

Archive with 1 entries (1 files):
- cancers-1806923 - supplementary.pdf
